# Supplementary material for: Making Mealtime Easier: Nutrition and Texture in Foods for the Elderly with Swallowing Difficulties in Formal and Informal Care
Source: Foods. 2026 Feb 14;15(4):708. doi: 10.3390/foods15040708 (PMC12940075; doi:10.3390/foods15040708)
Supplement: Supplementary file 1 [file foods-15-00708-s001.zip]

Archive with 1 entries (1 files):
- foods-4099319-supplementary.pdf
